# Supplementary material for: Changes in children respiratory infections pre and post COVID-19 pandemic
Source: Front Cell Infect Microbiol. 2025 Apr 7;15:1549497. doi: 10.3389/fcimb.2025.1549497 (PMC12009837; doi:10.3389/fcimb.2025.1549497)
Supplement: Supplementary Table 1 — Monthly results for 7 infectious pathogens from 2018.01 to 2024.01. [file Table1.xlsx]

## Sheet: Sheet1
		MP			Flu A			Flu B			ADV			RSV			PIV			RhV
		sun	postive	%	sun	postive	%	sun	postive	%	sun	postive	%	sun	postive	%	sun	postive	%	sun	postive	%
2018	Jan.	87	2	0.0229885
	Feb.	86	1	0.0116279
	Mar.	94	1	0.0106383
	Apr.	123	5	0.0406504
	May.	113	0	0
	Jun.	104	0	0
	Jul.	76	2	0.0263158
	Aug.	71	6	0.084507
	Sept.	85	9	0.105882
	Oct.	145	14	0.0965517
	Nov.	172	11	0.0639535
	Dec.	225	11	0.0488889
2019	Jan.	205	12	0.0585366
	Feb.	170	10	0.0588235
	Mar.	128	5	0.0390625
	Apr.	166	2	0.0120482
	May.	116	3	0.0258621
	Jun.	868	77	0.0887097	329	2	0.00607903	328	18	0.054878	318	24	0.0754717
	Jul.	1198	138	0.115192	330	2	0.00606061	327	1	0.0030581	545	39	0.0715596
	Aug.	1125	197	0.175111	226	0	0	223	0	0	479	46	0.0960334
	Sept.	1198	256	0.213689	189	0	0	190	0	0	404	37	0.0915842
	Oct.	1576	354	0.224619	245	0	0	247	0	0	422	48	0.113744
	Nov.	1965	403	0.205089	321	5	0.0155763	320	5	0.015625	464	52	0.112069
	Dec.	2061	300	0.14556	1870	768	0.410695	1850	119	0.0643243	549	57	0.103825
2020	Jan.	1389	196	0.141109	2881	953	0.330788	2874	649	0.225818	536	52	0.0970149	1110	119	0.107207
	Feb.	505	138	0.273267	478	13	0.0271967	478	24	0.0502092	225	24	0.106667	478	52	0.108787
	Mar.	350	41	0.117143	194	0	0	194	0	0	141	8	0.0567376	194	2	0.0103093
	Apr.	268	19	0.0708955	77	0	0	77	0	0	115	4	0.0347826	77	0	0
	May.	288	6	0.0208333	75	0	0	75	0	0	146	5	0.0342466	75	0	0
	Jun.	566	6	0.0106007	125	0	0	125	0	0	258	10	0.0387597	117	0	0
	Jul.	487	11	0.0225873	57	0	0	57	0	0	221	5	0.0226244	46	0	0	31	3	0.0967742
	Aug.	474	7	0.0147679	33	0	0	33	0	0	228	7	0.0307018	29	0	0	33	0	0
	Sept.	742	13	0.0175202	77	0	0	77	1	0.012987	244	4	0.0163934	73	1	0.0136986	39	6	0.153846
	Oct.	1028	19	0.0184825	114	0	0	114	0	0	302	8	0.0264901	104	1	0.00961538	54	9	0.166667
	Nov.	1253	24	0.019154	172	0	0	172	0	0	380	13	0.0342105	150	20	0.133333	144	16	0.111111
	Dec.	1984	38	0.0191532	387	0	0	385	0	0	883	30	0.0339751	332	103	0.310241	486	11	0.0226337	79	16	0.202532
2021	Jan.	1631	50	0.030656	364	0	0	364	0	0	941	24	0.0255048	305	125	0.409836	637	12	0.0188383	83	14	0.168675
	Feb.	883	25	0.0283126	168	0	0	168	0	0	521	21	0.0403071	135	49	0.362963	348	6	0.0172414	46	5	0.108696
	Mar.	982	27	0.0274949	127	1	0.00787402	127	0	0	462	17	0.0367965	99	7	0.0707071	295	4	0.0135593	15	4	0.266667
	Apr.	1319	19	0.0144049	108	1	0.00925926	108	3	0.0277778	552	14	0.0253623	85	4	0.0470588	388	11	0.0283505	23	9	0.391304
	May.	1678	73	0.0435042	200	0	0	200	17	0.085	755	29	0.0384106	163	12	0.0736196	544	24	0.0441176	48	10	0.208333
	Jun.	1787	100	0.0559597	166	1	0.0060241	166	1	0.0060241	834	29	0.0347722	135	10	0.0740741	588	34	0.0578231	25	8	0.32
	Jul.	1912	277	0.144874	213	0	0	213	1	0.00469484	874	41	0.0469108	88	14	0.159091	653	49	0.0750383	16	4	0.25
	Aug.	2015	407	0.201985	203	0	0	203	2	0.00985222	867	12	0.0138408	129	44	0.341085	657	16	0.0243531	67	22	0.328358
	Sept.	2237	542	0.242289	323	0	0	323	1	0.00309598	872	10	0.0114679	294	115	0.391156	870	33	0.037931	76	23	0.302632
	Oct.	2877	953	0.331248	439	1	0.0022779	439	4	0.00911162	880	16	0.0181818	396	114	0.287879	1112	54	0.0485612	55	20	0.363636
	Nov.	3884	1546	0.398043	506	0	0	506	50	0.0988142	908	44	0.0484581	443	78	0.176072	1082	82	0.0757856	37	11	0.297297
	Dec.	5235	1250	0.238777	2767	3	0.00108421	2767	1320	0.477051	2198	193	0.0878071	2451	296	0.120767	1307	80	0.0612089	1147	110	0.0959024
2022	Jan.	4836	644	0.133168	3208	1	0.000311721	3208	1345	0.419264	3149	316	0.100349	2999	398	0.132711	1178	60	0.0509338	2266	114	0.0503089
	Feb.	2269	300	0.132217	1232	0	0	1232	176	0.142857	1349	106	0.0785767	1100	267	0.242727	650	49	0.0753846	853	47	0.0550996
	Mar.	2160	147	0.0680556	1177	0	0	1177	78	0.0662702	1343	79	0.0588235	1054	158	0.149905	589	35	0.0594228	841	133	0.158145
	Apr.	642	35	0.0545171	362	0	0	362	4	0.0110497	404	26	0.0643564	332	25	0.0753012	221	12	0.0542986	249	21	0.0843373
	May.	571	9	0.0157618	311	0	0	311	0	0	351	16	0.045584	287	4	0.0139373	176	3	0.0170455	232	29	0.125
	Jun.	1370	17	0.0124088	854	1	0.00117096	854	5	0.0058548	915	28	0.0306011	821	0	0	302	13	0.0430464	719	144	0.200278
	Jul.	1891	40	0.0211528	1311	51	0.0389016	1311	2	0.00152555	1358	76	0.0559647	1241	2	0.0016116	406	31	0.0763547	1094	146	0.133455
	Aug.	2669	41	0.0153616	2038	385	0.188911	2038	1	0.000490677	2027	133	0.0656142	1977	9	0.00455235	545	54	0.0990826	1713	104	0.0607122
	Sept.	2531	51	0.0201501	1933	460	0.237972	1933	1	0.000517331	1898	97	0.0511064	1883	30	0.015932	411	37	0.0900243	1660	202	0.121687
	Oct.	1818	42	0.0231023	1495	403	0.269565	1495	3	0.00200669	1486	120	0.0807537	1481	46	0.0310601	284	9	0.0316901	1332	249	0.186937
	Nov.	1968	32	0.0162602	1745	419	0.240115	1745	3	0.0017192	1746	155	0.0887743	1741	241	0.138426	338	6	0.0177515	1573	251	0.159568
	Dec.	842	17	0.02019	673	7	0.0104012	673	1	0.00148588	667	39	0.0584708	656	41	0.0625	247	0	0	535	34	0.0635514
2023	Jan.	576	5	0.00868056	360	0	0	360	1	0.00277778	360	15	0.0416667	347	1	0.00288184	139	1	0.00719424	284	3	0.0105634
	Feb.	1165	7	0.00600858	1117	537	0.480752	1117	0	0	1058	22	0.020794	1097	2	0.00182315	298	0	0	900	85	0.0944444
	Mar.	2116	5	0.00236295	2240	1085	0.484375	2240	0	0	2053	30	0.0146128	2216	16	0.00722022	897	2	0.00222965	1595	168	0.105329
	Apr.	1164	0	0	976	108	0.110656	976	0	0	944	17	0.0180085	957	197	0.205852	378	3	0.00793651	754	139	0.18435
	May.	1349	6	0.00444774	1482	20	0.0134953	1482	2	0.00337382	1430	79	0.0552448	1477	566	0.383209	345	3	0.00869565	1141	202	0.177038
	Jun.	856	0	0	1343	2	0.0014892	1343	0	0	1274	91	0.0714286	1343	330	0.245719	290	22	0.0758621	856	121	0.141355
	Jul.	794	8	0.0100756	1197	0	0	1197	1	0.000835422	1214	92	0.0757825	1197	136	0.113617	206	24	0.116505	794	105	0.132242
	Aug.	416	13	0.03125	841	0	0	840	0	0	848	56	0.0660377	840	67	0.0797619	226	28	0.123894	416	53	0.127404
	Sept.	304	11	0.0361842	668	3	0.00449102	668	1	0.00149701	702	42	0.0598291	668	42	0.0628743	213	17	0.0798122	304	71	0.233553
	Oct.	421	47	0.111639	714	13	0.0182073	714	1	0.00140056	806	85	0.105459	714	47	0.0658263	121	2	0.0165289	421	107	0.254157
	Nov.	799	77	0.0963705	1306	458	0.350689	1306	4	0.00306279	1296	176	0.135802	1306	124	0.0949464	246	3	0.0121951	799	82	0.102628
	Dec.	802	79	0.0985037	1575	361	0.229206	1575	56	0.0355556	1524	282	0.185039	1575	314	0.199365	642	2	0.00311526	802	48	0.0598504
2024	Jan.	1323	125	0.0944822	3139	116	0.0369544	3139	595	0.189551	3063	580	0.189357	3139	805	0.256451	2444	14	0.00572831	1323	146	0.110355
