# Supplementary material for: Changes in children respiratory infections pre and post COVID-19 pandemic
Source: Front Cell Infect Microbiol. 2025 Apr 7;15:1549497. doi: 10.3389/fcimb.2025.1549497 (PMC12009837; doi:10.3389/fcimb.2025.1549497)
Supplement: Supplementary Table 2 — Monthly results for 5 bacterial species from 2018.01 to 2024.01. [file Table2.xlsx]

## Sheet: Sheet1
		sum	KPN		PAE		SA		SP		HIB
			postive	%	postive	%	postive	%	postive	%	postive	%
2018	Jan.	87	3	0.0344828	1	0.0114943	9	0.103448	28	0.321839	23	0.264368
	Feb.	86	6	0.0697674	0	0	12	0.139535	24	0.27907	21	0.244186
	Mar.	94	8	0.0851064	0	0	13	0.138298	29	0.308511	21	0.223404
	Apr.	123	3	0.0243902	2	0.0162602	21	0.170732	33	0.268293	40	0.325203
	May.	113	7	0.0619469	1	0.00884956	2	0.0176991	31	0.274336	30	0.265487
	Jun.	104	6	0.0576923	3	0.0288462	13	0.125	36	0.346154	41	0.394231
	Jul.	76	7	0.0921053	3	0.0394737	12	0.157895	17	0.223684	19	0.25
	Aug.	70	5	0.0714286	3	0.0428571	8	0.114286	20	0.285714	17	0.242857
	Sept.	85	8	0.0941176	2	0.0235294	16	0.188235	22	0.258824	20	0.235294
	Oct.	145	11	0.0758621	5	0.0344828	24	0.165517	36	0.248276	31	0.213793
	Nov.	172	4	0.0232558	3	0.0174419	34	0.197674	65	0.377907	34	0.197674
	Dec.	225	15	0.0666667	2	0.00888889	18	0.08	73	0.324444	57	0.253333
2019	Jan.	205	6	0.0292683	5	0.0243902	20	0.097561	59	0.287805	57	0.278049
	Feb.	170	9	0.0529412	3	0.0176471	19	0.111765	45	0.264706	48	0.282353
	Mar.	128	1	0.0078125	2	0.015625	18	0.140625	32	0.25	36	0.28125
	Apr.	166	13	0.0783133	1	0.0060241	20	0.120482	46	0.277108	65	0.391566
	May.	115	0	0	4	0.0347826	17	0.147826	44	0.382609	47	0.408696
	Jun.	84	3	0.0357143	4	0.047619	8	0.0952381	27	0.321429	30	0.357143
	Jul.	101	3	0.029703	1	0.00990099	19	0.188119	29	0.287129	27	0.267327
	Aug.	108	2	0.0185185	1	0.00925926	19	0.175926	23	0.212963	33	0.305556
	Sept.	140	12	0.0857143	1	0.00714286	18	0.128571	32	0.228571	40	0.285714
	Oct.	143	8	0.0559441	3	0.020979	20	0.13986	45	0.314685	49	0.342657
	Nov.	206	8	0.038835	0	0	18	0.0873786	68	0.330097	53	0.257282
	Dec.	267	18	0.0674157	1	0.00374532	31	0.116105	75	0.280899	61	0.228464
2020	Jan.	169	9	0.0532544	3	0.0177515	18	0.106509	43	0.254438	48	0.284024
	Feb.	25	1	0.04	0	0	3	0.12	6	0.24	6	0.24
	Mar.	39	2	0.0512821	0	0	7	0.179487	1	0.025641	6	0.153846
	Apr.	33	1	0.030303	2	0.0606061	6	0.181818	4	0.121212	6	0.181818
	May.	19	3	0.157895	0	0	5	0.263158	2	0.105263	5	0.263158
	Jun.	36	1	0.0277778	2	0.0555556	11	0.305556	3	0.0833333	6	0.166667
	Jul.	33	1	0.030303	2	0.0606061	8	0.242424	6	0.181818	6	0.181818
	Aug.	19	2	0.105263	0	0	0	0	0	0	3	0.157895
	Sept.	54	2	0.037037	4	0.0740741	5	0.0925926	9	0.166667	7	0.12963
	Oct.	190	5	0.0263158	7	0.0368421	19	0.1	46	0.242105	30	0.157895
	Nov.	275	3	0.0109091	5	0.0181818	9	0.0327273	47	0.170909	19	0.0690909
	Dec.	450	7	0.0155556	2	0.00444444	28	0.0622222	116	0.257778	114	0.253333
2021	Jan.	401	6	0.0149626	3	0.0074813	36	0.0897756	96	0.239401	111	0.276808
	Feb.	296	4	0.0135135	0	0	21	0.0709459	44	0.148649	67	0.226351
	Mar.	370	5	0.0135135	3	0.00810811	46	0.124324	60	0.162162	96	0.259459
	Apr.	463	5	0.0107991	7	0.0151188	45	0.0971922	108	0.233261	112	0.241901
	May.	509	8	0.0157171	2	0.00392927	32	0.0628684	129	0.253438	145	0.284872
	Jun.	649	6	0.00924499	3	0.0046225	25	0.0385208	154	0.237288	178	0.274268
	Jul.	709	12	0.0169252	9	0.0126939	39	0.0550071	112	0.157969	171	0.241185
	Aug.	756	8	0.010582	5	0.00661376	27	0.0357143	99	0.130952	156	0.206349
	Sept.	756	9	0.0119048	10	0.0132275	41	0.0542328	107	0.141534	142	0.187831
	Oct.	931	9	0.00966702	6	0.00644468	37	0.0397422	117	0.125671	144	0.154672
	Nov.	1039	12	0.0115496	29	0.0279115	56	0.053898	140	0.134745	193	0.185756
	Dec.	1100	15	0.0136364	71	0.0645455	60	0.0545455	178	0.161818	234	0.212727
2022	Jan.	1023	18	0.0175953	39	0.0381232	54	0.0527859	161	0.15738	241	0.235582
	Feb.	683	4	0.00585652	5	0.00732064	25	0.0366032	51	0.0746706	67	0.0980966
	Mar.	688	9	0.0130814	10	0.0145349	29	0.0421512	81	0.117733	52	0.0755814
	Apr.	236	1	0.00423729	3	0.0127119	9	0.0381356	33	0.139831	25	0.105932
	May.	259	4	0.015444	1	0.003861	19	0.0733591	35	0.135135	42	0.162162
	Jun.	471	4	0.00849257	3	0.00636943	18	0.0382166	74	0.157113	83	0.176221
	Jul.	560	5	0.00892857	7	0.0125	53	0.0946429	107	0.191071	143	0.255357
	Aug.	689	11	0.0159652	9	0.0130624	65	0.0943396	117	0.169811	169	0.245283
	Sept.	615	13	0.0211382	12	0.0195122	50	0.0813008	103	0.16748	134	0.217886
	Oct.	311	4	0.0128617	3	0.0096463	27	0.0868167	69	0.221865	75	0.241158
	Nov.	326	7	0.0214724	4	0.0122699	31	0.095092	96	0.294479	84	0.257669
	Dec.	264	11	0.0416667	8	0.030303	32	0.121212	36	0.136364	49	0.185606
2023	Jan.	254	7	0.0275591	6	0.023622	37	0.145669	35	0.137795	66	0.259843
	Feb.	253	1	0.00395257	7	0.027668	31	0.12253	72	0.284585	55	0.217391
	Mar.	500	7	0.014	12	0.024	62	0.124	154	0.308	127	0.254
	Apr.	409	11	0.0268949	8	0.0195599	41	0.100244	155	0.378973	100	0.244499
	May.	432	29	0.0671296	4	0.00925926	29	0.0671296	283	0.655093	88	0.203704
	Jun.	296	25	0.0844595	10	0.0337838	10	0.0337838	256	0.864865	73	0.246622
	Jul.	298	45	0.151007	19	0.0637584	18	0.0604027	250	0.838926	113	0.379195
	Aug.	285	69	0.242105	21	0.0736842	21	0.0736842	241	0.845614	92	0.322807
	Sept.	230	42	0.182609	27	0.117391	13	0.0565217	209	0.908696	86	0.373913
	Oct.	220	38	0.172727	16	0.0727273	9	0.0409091	192	0.872727	68	0.309091
	Nov.	191	13	0.0680628	5	0.026178	4	0.0209424	159	0.832461	59	0.308901
	Dec.	252	33	0.130952	33	0.130952	7	0.0277778	199	0.789683	81	0.321429
2024	Jan.	383	21	0.0548303	45	0.117493	17	0.0443864	290	0.75718	138	0.360313
